# Supplementary material for: Integrating plot-based methods for monitoring biodiversity in island habitats under the scope of BIODIVERSA + project BioMonI: Tree monitoring in Terceira, Tenerife and Réunion Islands
Source: Biodivers Data J. 2025 Jun 23;13:e158423. doi: 10.3897/BDJ.13.e158423 (PMC12287716; doi:10.3897/BDJ.13.e158423)
Supplement: Supplementary material 1 — Mean DBH (for shoots > 10 cm) for each plant species in the ten plots of Terceira Island (Azores) [file bdj-13-e158423-s001.csv]

Species	AZO_TER_PLOT_01	AZO_TER_PLOT_02	AZO_TER_PLOT_03	AZO_TER_PLOT_04	AZO_TER_PLOT_05	AZO_TER_PLOT_06	AZO_TER_PLOT_07	AZO_TER_PLOT_08	AZO_TER_PLOT_09	AZO_TER_PLOT_10	Mean
Erica azorica Hochst. ex Seub.	13.00	13.69	16.33	16.52	14.75		13.62		14.84		14.52
Frangula azorica Grubov			10.00	14.73					11.25		12.60
Ilex azorica Gand.	15.19	12.86	11.91	17.54	13.78	14.83	12.71	13.88	18.42	14.84	14.56
Juniperus brevifolia (Hochst. ex Seub.) Antoine subsp. Brevifolia	15.06	17.85	19.94	19.94	17.05	14.51	17.55	15.32	20.57	16.49	17.35
Laurus azorica (Seub.) Franco	13.75	10.00	11.30	16.13	12.68	13.00	13.00		13.64	15.62	14.94
Picconia azorica (Tutin) Knobl.	10.00	12.00	11.00						17.58	15.50	16.05
