# Supplementary material for: Integrating plot-based methods for monitoring biodiversity in island habitats under the scope of BIODIVERSA + project BioMonI: Tree monitoring in Terceira, Tenerife and Réunion Islands
Source: Biodivers Data J. 2025 Jun 23;13:e158423. doi: 10.3897/BDJ.13.e158423 (PMC12287716; doi:10.3897/BDJ.13.e158423)
Supplement: Supplementary material 2 — Mean DBH (for shoots > 10 cm) for each plant species in the ten plots of Tenerife Island (Canary Islands) [file bdj-13-e158423-s002.csv]

Species	CAN_TEN_PLOT_11	CAN_TEN_PLOT_12	CAN_TEN_PLOT_13	CAN_TEN_PLOT_14	CAN_TEN_PLOT_15	CAN_TEN_PLOT_16	CAN_TEN_PLOT_17	CAN_TEN_PLOT_18	CAN_TEN_PLOT_19	CAN_TEN_PLOT_20	Mean Species DBH
Erica canariensis Rivas-Mart., M. Osorio & Wildpret	17.5					19.7	16.2		15.3	20.1	18.41
Erica platycodon (Webb & Berthel.) Rivas-Mart. & al. subsp. platycodon		14.5	12.4	14.3	15.9	15.7		13.6	14.9	16.1	13.39
Heberdenia excelsa (Aiton) Banks ex DC.	17.1		15.2	15.2	16.7			17.6		19	16.61
Ilex canariensis Poir.	14.6	15.6	13.9	13.9	20.4	12.8	15.6	12.7	18.6	15.8	13.97
Ilex perado Aiton subsp. platyphylla			21	18.6	20.7	17.1		16			18.26
Laurus novocanariensis Rivas-Mart., Lousa, Fern. Prieto, E. Días, J.C. Costa & C. Aguiar	20.1	23.1	16.8	17.4	23.4	16.1	26.6	17.5	22	19.2	20.29
Morella faya (Aiton) Wilbur	22.3	17.1	14.6	21	40	33.5	21.8	15.9	25.5	28	20.82
Ocotea foetens (Aiton) Baill.					26.7				21.6		25.9
Persea barbujana (Cav.) Mabb. & Nieto Fel.	20										20.03
Persea indica (L.) Spreng.	23						42.7				31.43
Picconia excelsa (Aiton) DC.						29	28.6				28.72
Prunus lusitanica L. subsp. Hixa	21.5	16.7	17.5	18.9	21.9	16.5	48	10	21.4	19.5	19.11
Rubus bollei Focke	19.9								31		21
Viburnum rugosum Pers.				10				10		12	10.8
Visnea mocanera L. f.	15							11.5			12.7
