# Supplementary material for: Integrating plot-based methods for monitoring biodiversity in island habitats under the scope of BIODIVERSA + project BioMonI: Tree monitoring in Terceira, Tenerife and Réunion Islands
Source: Biodivers Data J. 2025 Jun 23;13:e158423. doi: 10.3897/BDJ.13.e158423 (PMC12287716; doi:10.3897/BDJ.13.e158423)
Supplement: Supplementary material 3 — Mean DBH (for shoots > 10 cm) for each plant species in the ten plots of Réunion Island (Mascarenes) [file bdj-13-e158423-s003.csv]

Species	MAS_REU_PLOT_21	MAS_REU_PLOT_22	MAS_REU_PLOT_23	MAS_REU_PLOT_24	MAS_REU_PLOT_25	MAS_REU_PLOT_26	MAS_REU_PLOT_27	MAS_REU_PLOT_28	MAS_REU_PLOT_29	MAS_REU_PLOT_30	Mean species DBH
Acanthophoenix rubra (Bory) H.Wendl.		10.5							10.5		10.5
Agarista salicifolia (Lam.) G.Don	37.86	29.25	16	19.75	20.53		14	27	40	17	23.83
Allophylus borbonicus (J.F.Gmel.) F.Friedmann	10										10
Alsophila borbonica (Desv.) R.M.Tryon		12.6	11.81	13.5	11.67	13.38	12.6	10.69	11.44		12.38
Alsophila celsa R.M.Tryon			16.67	20.75	16	17.67	12.33	17.93	12.35	11.53	13.93
Antidesma madagascariense Lam.	11.5	14.71	11	13.25	11	14.6	10	14.75	11.37		12.82
Antirhea borbonica J.F.Gmel.	12.48	13.14	11.92	12	11.5	11.7	10		14.25		12.56
Aphloia theiformis (Vahl) Benn.	18.27	15.37	13.65	11.71	11.4	15.44	12	14.35	12.68		28.15
Badula sp.	10					11					10.5
Bremeria landia (Poir.) Razafim. & Alejandro					21			18			20
Calophyllum tacamahaca Willd.	25.33	12		16.37	16.83	12	11	18		13.43	16.46
Casearia coriacea Vent.	15	13		10		12.25	13	11.67		12.4	12.19
Chassalia gaertneroides (Cordem.) Verdc.							10				10
Cnestis glabra Lam.		10						10			10
Coffea mauritiana Lam.		11.87			10	12.62	12.5	11	10		12.02
Dombeya ciliata Cordem.		22			12.48						13
Dombeya elegans Cordem.			13.58								13.58
Dombeya ficulnea Baill.		15.8				14.3			13.2		14
Doratoxylon apetalum (Poir.) Radlk.	16.45	14	10.89			15	10	11			14.64
Ficus lateriflora Vahl	36.5										36.5
Ficus mauritiana Lam.	17.87			12	13.88			11	10.75		14.08
Gaertnera vaginata Poir.		10.2	10	10.33	11			10.11	10.5	12.09	10.83
Geniostoma borbonicum Spreng.		19	13	10.67		12	11	12.75	11		11.91
Grangeria borbonica Lam.					11		14.17				13.92
Gymnanthemum fimbrilliferum Cass.			10								10
Hancea integrifolia (Willd.) S.E.C.Sierra, Kulju & Welzen	14.2	11.12		17.7	12.86	11.25	13.48	16	12		13.36
Hibiscus boryanus DC.					14.67		17				15.25
Homalium paniculatum (Lam.) Benth.		16		23.42	16.52		18.19	17.25			19.59
Hubertia ambavilla Bory									10	12	11
Labourdonnaisia calophylloides Bojer	20.39	16.02	11.67	17.73	16.15	17.57	14.15	14.44	22.67	14.73	17.21
Maillardia borbonica Duch.						11					11
Maillardia borbonica Duch.		13				11					11.67
Melicope borbonica var. acuminata (Coode) T.G.Hartley					16						16
Memecylon confusum Blume	10	11.33									11
Memecylon cordatum Lam.							10		11		10.67
Mimusops balata (Aubl.) C.F.Gaertn.	25	23				20.75	8.33	15.5			19.72
Molinaea alternifolia Willd.	14.93	16.71	13.34	14.71	13.61	16.03	14.8	13.35	11.54	12.4	14.38
Monimia ovalifolia Thouars		10					17	11		13	12.75
Noronhia broomeana Horne ex Oliv.	14.28	20.53	16.8	16		18.36					17.53
Nuxia verticillata Lam.	37.68	27.89	24.97	22.12	17.63	21.36	13.42	17.73	17.68	12.33	21.69
Ocotea obtusata (Nees) Kosterm.	21										21
Pandanus montanus Bory							10.68		10.5	10	10.61
Pandanus purpurascens Thouars			10				10.17	10	10.23		10.18
Phyllanthus phillyreifolius Poir. var. phillyreifolius										22	22
Pittosporum senacia Putt.	10	10		13	12				10		11
Polyscias repanda (DC.) Baker	25.69	16.4	13.33	21.46	16.23	12	15.69	23.17	24.2		18.99
Psiloxylon mauritianum (Bouton ex Hook.fil.) Baill.		22	20.14	25.64				20			20.82
Syzygium borbonicum J.Guého & A.J.Scott	17.94	12.92									17.73
Syzygium cordemoyi Bosser & Cadet			12	10.17	10		13				11
Syzygium cymosum (Lam.) DC.	15			13.33	11.25		13.22	10.83	14	13.86	12.81
Tabernaemontana mauritiana Poir.						10	16				13
Tambourissa elliptica subsp. micrantha Lorence	13.08	12.75		12	11.86	10.5	12	21			13.09
Turraea cadetii A.J.Scott									13		13
Turraea ovata (Cav.) Harms			11								11
Weinmannia tinctoria Sm.	37	18.55	19.39	19.09		18	16.71	21.86	15		12.35
Xylopia richardii Boivin ex Baill.	11.67	12		14	11.14	14.12	15.5				13.18
